# Supplementary material for: Epigenetic reprogramming of a distal developmental enhancer cluster drives SOX2 overexpression in breast and lung adenocarcinoma
Source: Nucleic Acids Res. 2023 Sep 22;51(19):10109–31. doi: 10.1093/nar/gkad734 (PMC10602899; doi:10.1093/nar/gkad734)
Supplement: gkad734_Supplemental_files [file gkad734_supplemental_files.zip]

Archive with 2 entries (2 files):
- Abatti 2022_Supplementary_Tables.xlsx
- SUPPORTING INFORMATION Abatti et al NAR Aug29.docx
