# Supplementary material for: Epigenetic reprogramming of a distal developmental enhancer cluster drives SOX2 overexpression in breast and lung adenocarcinoma
Source: Nucleic Acids Res. 2023 Sep 22;51(19):10109–31. doi: 10.1093/nar/gkad734 (PMC10602899; doi:10.1093/nar/gkad734)
Supplement: gkad734_Supplemental_files [file gkad734_supplemental_files.zip › Abatti 2022_Supplementary_Tables.xlsx]

## Sheet: Table of Contents
worksheet	description
Data Dictionary	Specification of each column in the worksheets.
Supplementary Table S1	List of gRNA sequences used for CRISPR/Cas9.
Supplementary Table S2	DNA sequence surrounding each CRISPR/Cas9 modification.
Supplementary Table S3	List of primers used for enhancer cloning.
Supplementary Table S4	WT, FOXA1, and NFIB mutated SRR134 sequences.
Supplementary Table S5	List of primers used in RT-qPCR experiments.
Supplementary Table S6	ENCODE datasets used in this paper.
Supplementary Table S7	Coordinates of regions used in genome-wide analysis in humans (GRCh38/hg38).
Supplementary Table S8	Coordinates of regions used in genome-wide analysis in the mouse (GRCm38/mm10).
Supplementary Table S9	GEO datasets used in this paper.
Supplementary Table S10	List of E18.5 mouse embryos utilized in this study.
Supplementary Table S11	List of TCGA tumor type abbreviations.
Supplementary Table S12	SOX2 differential expression analysis between primary tumor vs. normal tissue across TCGA cancer types.
Supplementary Table S13	PUM1 differential expression analysis between primary tumor vs. normal tissue across TCGA cancer types.
Supplementary Table S14	TCGA cancer patient overall survival analysis relative to SOX2 expression levels.
Supplementary Table S15	TCGA copy number variation (CNV) and SOX2 expression analysis.
Supplementary Table S16	RNA-seq differential expression analysis between ΔENH+/+ MCF-7 vs. breast epithelium (ENCODE).
Supplementary Table S17	Differential ATAC-seq, H3K4me1, and H3K27ac analysis within ± 1 Mb of the SOX2 gene in ΔENH+/+ MCF-7 vs. Breast epithelium (ENCODE).
Supplementary Table S18	ChIA-PET interactions with SRR124 or SRR134 regions in MCF-7 cells.
Supplementary Table S19	RNA-seq differential expression analysis comparing ΔENH–/– versus ΔENH+/+ MCF-7 cells.
Supplementary Table S20	Gene set enrichment analysis (GSEA) in ΔENH–/– versus ΔENH+/+ MCF-7 cells.
Supplementary Table S21	Significantly changing ATAC-seq peaks in ΔENH–/– versus ΔENH+/+ MCF-7 cells.
Supplementary Table S22	ATAC-seq peaks that commonly gained signal in ΔENH+/+ MCF-7 vs. breast epithelium and lost signal in ΔENH–/– MCF-7 cells.
Supplementary Table S23	ATAC-seq footprint analysis in ΔENH–/– vs. ΔENH+/+ MCF-7 cells.
Supplementary Table S24	ChIP-seq motif analysis of GRHL2 peaks in ΔENH+/+ MCF-7 cells.
Supplementary Table S25	ChIP-seq motif analysis of RUNX2 peaks in ΔENH+/+ MCF-7 cells.
Supplementary Table S26	Chromatin accessibility analysis across TCGA cancer types.
Supplementary Table S27	ATAC-seq quantification used to separate patient tumors into expression groups and their SOX2 expression levels.
Supplementary Table S28	Significantly correlated transcription factors to accessible chromatin at the SRR124–134 cluster in BRCA, LUAD, and LUSC tumors.
Supplementary Table S29	FOXA1 transcript levels and chromatin accessibility at the SRR124–134 cluster in BRCA, LUAD, and LUSC patient tumors.
Supplementary Table S30	NFIB transcript levels and chromatin accessibility at the SRR124–134 cluster in BRCA, LUAD, and LUSC patient tumors.
Supplementary Table S31	Chromatin accessibility analysis in human (GRCh38/hg38) lung and stomach embryonic tissues.
Supplementary Table S32	Chromatin accessibility analysis in mouse (GRCm38/mm10) embryonic lung and stomach tissues.

## Sheet: Data Dictionary
worksheet	name	title	description	type	values
Data Dictionary	worksheet	Worksheet	Title of worksheet.	string
Data Dictionary	name	Name	Name of column.	string
Data Dictionary	title	Title	Title of column.	string
Data Dictionary	description	Description	Description of column.	string
Data Dictionary	type	Type	Type of values in column.	string
Data Dictionary	values	Values	Potential values for column.	string
Supplementary Table S1	grna_name	gRNA name	Name of the gRNA.	string
Supplementary Table S1	region_name	Region name	Name of the target gRNA region.	string
Supplementary Table S1	grna_sequence	gRNA sequence	Nucleotide sequence of the gRNA target.	string
Supplementary Table S2	type	Type	Name of the insertion/deletion.	string
Supplementary Table S2	cell_line	Cell line	Cell line.	string
Supplementary Table S2	clone	Clone ID	Clone identification.	string
Supplementary Table S2	genotype	Genotype	Genotype.	string
Supplementary Table S2	genome	Genome	Genome ID.	string	GRCh38/hg38;GRCm38/mm10
Supplementary Table S2	sequencing_primer_f	Forward primer sequence	Forward primer sequence (sequencing primer).	string
Supplementary Table S2	sequencing_primer_r	Reverse primer sequence	Reverse primer sequence (sequencing primer).	string
Supplementary Table S2	dna_sequence	DNA sequence	DNA sequence (sanger sequencing).	string
Supplementary Table S3	region_name	Region name	Name of the region being amplified.	string
Supplementary Table S3	forward_sequence	Forward primer sequence	Forward primer sequence.	string
Supplementary Table S3	reverse_sequence	Reverse primer sequence	Reverse primer sequence.	string
Supplementary Table S3	amplicon_size	Amplicon size	Amplicon size in bp.	integer
Supplementary Table S4	construct_name	Construct name	Name of the construct.	string
Supplementary Table S4	sequence	Sequence	Nucleotide sequence of the construct.	string
Supplementary Table S5	gene_name	Gene name	Name of the gene being amplified.	string
Supplementary Table S5	forward_sequence	Forward primer sequence	Forward primer sequence.	string
Supplementary Table S5	reverse_sequence	Reverse primer sequence	Reverse primer sequence.	string
Supplementary Table S5	amplicon_size	Amplicon size	Amplicon size in bp.	integer
Supplementary Table S6	file_id	File ID	ENCODE file ID.	string
Supplementary Table S6	description	Description	Description of file.	string
Supplementary Table S7	seqnames	Chromosome name	Chromosome name of each region (GRCh38/hg38).	string
Supplementary Table S7	start	Coordinate start	Start coodinate of each region (GRCh38/hg38).	integer
Supplementary Table S7	end	Coordinate end	End coodinate of each region (GRCh38/hg38).	integer
Supplementary Table S7	region_name	Region name	Assigned name of the region.	string
Supplementary Table S8	seqnames	Chromosome name	Chromosome name of each region (GRCm38/mm10).	string
Supplementary Table S8	start	Coordinate start	Start coodinate of each region (GRCm38/mm10).	integer
Supplementary Table S8	end	Coordinate end	End coodinate of each region (GRCm38/mm10).	integer
Supplementary Table S8	region_name	Region name	Assigned name of the region.	string
Supplementary Table S9	file_id	File ID	GEO file ID.	string
Supplementary Table S9	description	Description	Description of file.	string
Supplementary Table S10	mouse_line	Mouse line ID	Mouse line ID.	string
Supplementary Table S10	mouse_id	Mouse embryo ID	Mouse embryo ID.	string
Supplementary Table S10	genotype	Genotype	Genotype.	string	ΔmENH+/+;ΔmENH+/–;ΔmENH–/–
Supplementary Table S10	sex	Sex	Sex.	string	M;F
Supplementary Table S10	dissection_date	Date of Dissection	Date of embryo dissection.	date
Supplementary Table S11	project_id	Project ID	Project ID from TCGA.	string
Supplementary Table S11	project_name	Project Name	Project Name from TCGA.	string
Supplementary Table S12	project_id	Project ID	Project ID from TCGA.	string
Supplementary Table S12	gene_name	Gene Name	Name of the gene in the analysis.	string
Supplementary Table S12	base_mean	Base Mean	Average reads from the gene across treatments.	float
Supplementary Table S12	log2fc	log2 Fold Change	Fold change (log2) in expression compared to healthy tissue from DESeq2 analysis.	float
Supplementary Table S12	lfcsd	log2 Fold Change Standard Deviation	Standard deviation estimate for the log2 fold change from DESeq2 analysis.	float
Supplementary Table S12	p	p-value	Reported p-value from DESeq2 analysis.	float
Supplementary Table S12	q	q-value	Reported q-value (FDR-adjusted) from DESeq2 analysis.	float
Supplementary Table S13	project_id	Project ID	Project ID from TCGA.	string
Supplementary Table S13	gene_name	Gene Name	Name of the gene in the analysis.	string
Supplementary Table S13	base_mean	Base Mean	Average reads from the gene across treatments.	float
Supplementary Table S13	log2fc	log2 Fold Change	Fold change (log2) in expression compared to healthy tissue from DESeq2 analysis.	float
Supplementary Table S13	lfcsd	log2 Fold Change Standard Deviation	Standard deviation estimate for the log2 fold change from DESeq2 analysis.	float
Supplementary Table S13	p	p-value	Reported p-value from DESeq2 analysis.	float
Supplementary Table S13	q	q-value	Reported q-value (FDR-adjusted) from DESeq2 analysis.	float
Supplementary Table S14	project_id	Project ID	Project ID from TCGA.	string
Supplementary Table S14	patient_id	Patient ID	Patient ID from TCGA.	string
Supplementary Table S14	vital_status	Vital Status	Vital Status from TCGA.	string	live;dead
Supplementary Table S14	years_to_last_follow_up	Years to last follow up	Number of years from the date of last follow up to the date of initial pathologic diagnosis.	float
Supplementary Table S14	years_to_death	Years to death	Number of years between the date used for index and the date from a person's date of death.	float
Supplementary Table S14	sox2_log2_counts	SOX2 log2 counts	SOX2 expression levels represented as log2 counts.	float
Supplementary Table S14	group	Group	Group in which each cancer patient was assigned according to their SOX2 expression levels.	string	Low;MediumLow;MediumHigh;High
Supplementary Table S15	project_id	Project ID	Project ID from TCGA.	string
Supplementary Table S15	patient_id	Patient ID	Patient ID from TCGA.	string
Supplementary Table S15	sox2_cnv	SOX2 copy number variation	Copy number variation status at the SOX2 gene.	string	Normal Tissue;Amplification;Diploid
Supplementary Table S16	gene_id	Gene ID	Ensembl Gene ID.	string
Supplementary Table S16	gene_name	Gene Name	Name of the gene in the analysis.	string
Supplementary Table S16	base_mean	Base Mean	Average reads from the gene across treatments.	float
Supplementary Table S16	log2fc	log2 Fold Change	Fold change (log2) in ΔENH+/+ MCF-7 compared to healthy tissue from DESeq2 analysis.	float
Supplementary Table S16	lfcsd	log2 Fold Change Standard Deviation	Standard deviation estimate for the log2 fold change from DESeq2 analysis.	float
Supplementary Table S16	p	p-value	Reported p-value from DESeq2 analysis.	float
Supplementary Table S16	q	q-value	Reported q-value (FDR-adjusted) from DESeq2 analysis.	float
Supplementary Table S17	seqnames	Chromosome name	Chromosome name of each region (GRCh38/hg38).	string
Supplementary Table S17	start	Coordinate start	Start coodinate of each region (GRCh38/hg38).	integer
Supplementary Table S17	end	Coordinate end	End coodinate of each region (GRCh38/hg38).	integer
Supplementary Table S17	region	Region name	Assigned name of the region being analyzed with their distance to the SOX2 promoter (pSOX2).	string
Supplementary Table S17	log2fc_k4me1	log2 Fold Change K4me1	log2 Fold Change in K4me1 signal in MCF-7 versus breast eptihelium	float
Supplementary Table S17	log2fc_k27ac	log2 Fold Change K27ac	log2 Fold Change in K27ac signal in MCF-7 versus breast eptihelium	float
Supplementary Table S17	log2fc_ATAC	log2 Fold Change ATAC-seq	log2 Fold Change in ATAC-seq signal in MCF-7 versus breast eptihelium	float
Supplementary Table S18	first_region_coordinate	First region coordinate	First region genome coordinate (GRCh38/hg38).	string
Supplementary Table S18	first_region_name	First region name	First region name (GRCh38/hg38).	string
Supplementary Table S18	second_region_coordinate	Second region coordinate	Second region genome coordinate (GRCh38/hg38).	string
Supplementary Table S18	second_region_name	Second region name	Second region name (GRCh38/hg38).	string
Supplementary Table S18	distance	Distance	Distance (bp) between first and second regions.	integer
Supplementary Table S19	gene_id	Gene ID	Ensembl Gene ID.	string
Supplementary Table S19	gene_name	Gene Name	Name of the gene in the analysis.	string
Supplementary Table S19	base_mean	Base Mean	Average reads from the gene across treatments.	float
Supplementary Table S19	log2fc	log2 Fold Change	Fold change (log2) in ΔENH–/– versus ΔENH+/+ MCF-7 cells from DESeq2 analysis.	float
Supplementary Table S19	lfcsd	log2 Fold Change Standard Deviation	Standard deviation estimate for the log2 fold change from DESeq2 analysis.	float
Supplementary Table S19	p	p-value	Reported p-value from DESeq2 analysis.	float
Supplementary Table S19	q	q-value	Reported q-value (FDR-adjusted) from DESeq2 analysis.	float
Supplementary Table S20	go_id	GO ID	Gene ontology name.	string
Supplementary Table S20	nes_score	Normalized enrichment score	Normalized enrichment score from GSEA analysis.	float
Supplementary Table S20	p	p-value	Reported p-value from GSEA analysis.	float
Supplementary Table S20	q	q-value	Reported q-value (FDR-adjusted) from GSEA analysis.	float
Supplementary Table S20	gene_enrichment	Gene enrichment list	List of genes enriched in each GO term.	array[string]
Supplementary Table S21	seqnames	Chromosome name	Chromosome name of each region (GRCh38/hg38).	string
Supplementary Table S21	start	Coordinate start	Start coodinate of each region (GRCh38/hg38).	integer
Supplementary Table S21	end	Coordinate end	End coodinate of each region (GRCh38/hg38).	integer
Supplementary Table S21	conc_enh	Concentration in ΔENH–/– MCF-7	Mean ATAC-seq signal (log2 counts) in ΔENH–/– MCF-7.	float
Supplementary Table S21	conc_wt	Concentration in ΔENH+/+ MCF-7	Mean ATAC-seq signal (log2 counts) in ΔENH+/+ MCF-7.	float
Supplementary Table S21	log2fc	log2 Fold Change	Fold change (log2) in ΔENH–/– versus ΔENH+/+ MCF-7 cells from diffBind analysis.	float
Supplementary Table S21	p	p-value	Reported p-value from diffBind analysis.	float
Supplementary Table S21	q	q-value	Reported q-value (FDR-adjusted) from diffBind analysis.	float
Supplementary Table S22	seqnames	Chromosome name	Chromosome name of each region (GRCh38/hg38).	string
Supplementary Table S22	start	Coordinate start	Start coodinate of each region (GRCh38/hg38).	integer
Supplementary Table S22	end	Coordinate end	End coodinate of each region (GRCh38/hg38).	integer
Supplementary Table S23	tf_name	Transcription factor name	Transcription factor name.	string
Supplementary Table S23	motif_id	Motif ID	Jaspar motif ID.	string
Supplementary Table S23	log2fc	log2 Fold Change	Fold change (log2) in ΔENH–/– versus ΔENH+/+ MCF-7 cells from TOBIAS analysis.	float
Supplementary Table S23	p	p-value	Reported p-value from TOBIAS analysis.	float
Supplementary Table S23	q	q-value	Reported q-value (FDR-adjusted) from TOBIAS analysis.	float
Supplementary Table S24	motif	Motif name	Jaspar motif ID and name.	string
Supplementary Table S24	motif_sequence	Motif sequence	Motif sequence.	string
Supplementary Table S24	p	p-value	Reported p-value from HOMER analysis.	float
Supplementary Table S24	q	q-value	Reported q-value (FDR-adjusted) from HOMER analysis.	float
Supplementary Table S25	motif	Motif name	Jaspar motif ID and name.	string
Supplementary Table S25	motif_sequence	Motif sequence	Motif sequence.	string
Supplementary Table S25	p	p-value	Reported p-value from HOMER analysis.	float
Supplementary Table S25	q	q-value	Reported q-value (FDR-adjusted) from HOMER analysis.	float
Supplementary Table S26	project_id	Project ID	Project ID from TCGA.	string
Supplementary Table S26	patient_id	Patient ID	Patient ID from TCGA.	string
Supplementary Table S26	region_name	Region name	Name of the region being analyzed.	string
Supplementary Table S26	log2_rpm	log2 RPM	ATAC-seq counts in log2 RPM.	float
Supplementary Table S27	project_id	Project ID	Project ID from TCGA.	string
Supplementary Table S27	patient_id	Patient ID	Patient ID from TCGA.	string
Supplementary Table S27	sox2_log2_counts	SOX2 log2 counts	SOX2 expression levels represented as log2 counts.	float
Supplementary Table S27	srr124_log2_rpm	SRR124 log2 RPM	SRR124 ATAC-seq levels represented as log2 RPM.	float
Supplementary Table S27	srr124_group	SRR124 group	Assigned group according to SRR124 ATAC-seq levels.	string	Low;Medium;High
Supplementary Table S27	srr134_log2_rpm	SRR134 log2 RPM	SRR134 ATAC-seq levels represented as log2 RPM.	float
Supplementary Table S27	srr134_group	SRR134 group	Assigned group according to SRR134 ATAC-seq levels.	string	Low;Medium;High
Supplementary Table S28	gene_name	Gene name	Name of the gene in the analysis.	string
Supplementary Table S28	region	Region name	Name of the region being analyzed.	string	SRR124;SRR134
Supplementary Table S28	r	r-value	Pearson correlation coefficient.	float
Supplementary Table S28	p	p-value	Reported p-value from Pearson correlation analysis.	float
Supplementary Table S28	q	q-value	Reported q-value (FDR-adjusted) from Pearson correlation analysis.	float
Supplementary Table S29	project_id	Project ID	Project ID from TCGA.	string
Supplementary Table S29	patient_id	Patient ID	Patient ID from TCGA.	string
Supplementary Table S29	foxa1_log2_counts	FOXA1 log2 counts	FOXA1 expression levels represented as log2 counts.	float
Supplementary Table S29	region_name	Region name	Name of the region being analyzed.	string	SRR124;SRR134
Supplementary Table S29	region_group	Region group	Assigned group according to ATAC-seq levels at each region.	string	Low;Medium;High
Supplementary Table S30	project_id	Project ID	Project ID from TCGA.	string
Supplementary Table S30	patient_id	Patient ID	Patient ID from TCGA.	string
Supplementary Table S30	nfib_log2_counts	NFIB log2 counts	NFIB expression levels represented as log2 counts.	float
Supplementary Table S30	region_name	Region name	Name of the region being analyzed.	string	SRR124;SRR134
Supplementary Table S30	region_group	Region group	Assigned group according to ATAC-seq levels at each region.	string	Low;Medium;High
Supplementary Table S31	tissue	Tissue name	Name of the tissue in the analysis.	string	hg38_lung;hg38_stomach
Supplementary Table S31	file_id	File ID	ENCODE file ID.	string
Supplementary Table S31	dev_day	Developmental day	Developmental day in which tissue was extracted.	integer
Supplementary Table S31	region_name	Region Name	Name of the region being analyzed.	string
Supplementary Table S31	log2_rpm	log2 RPM	DNAse-seq counts in log2 RPM.	float
Supplementary Table S32	tissue	Tissue name	Name of the tissue in the analysis.	string	mm10_lung;mm10_stomach
Supplementary Table S32	file_id	File ID	ENCODE file ID.	string
Supplementary Table S32	dev_time	Developmental time	Developmental time (in days) in which tissue was extracted.	integer
Supplementary Table S32	region_name	Region Name	Name of the region being analyzed.	string
Supplementary Table S32	log2_rpm	log2 RPM	ATAC-seq counts in log2 RPM.	float

## Sheet: Supplementary Table S1
grna_name	region_name	grna_sequence
SRR124_5	SRR124 upstream (hg38)	GACTACTACCTGGCATAACC
SRR134_3	SRR134 downstream (hg38)	GAAGGATGAGGACGAATAGT
SOX2_HDR	SOX2 3' end (hg38)	CCGGACAGCGAACTGGAGGG
mSRR96_5	mSRR96 upstream (mm10)	GGGATTTCTGATCCCTACGC
mSRR102_3	mSRR102 downstream (mm10)	TAGCATACGTCACGCCGGAA

## Sheet: Supplementary Table S2
type	cell_line	clone	genotype	genome	sequencing_primer_f	sequencing_primer_r	dna_sequence
SRR124-134	H520	E9	ΔENH+/–	GRCh38/hg38	GACACCAGAGTTGAACAAACCC	GCTTTCCCTCTCAAGGTAGCA	gggaggaaacagatggccatgaaaataaataactgaagttactggcccaaggtgactactacctggcataa|tattcgtcctcatccttctagagtgaattgattggtctagttaatgtgactccttagtaaactggttgataatacctggtgcagtgagggggtggaggcatt
SRR124-134	H520	E6	ΔENH–/–	GRCh38/hg38	GACACCAGAGTTGAACAAACCC	GCTTTCCCTCTCAAGGTAGCA	acattttgacaccagagttgaacaaacccccattctcctctagttttccagggaggaaacagatggccatgaaaataaataactgaagttactggcccaaggtgactactacctggcataa|ttcgtcctcatccttctagagtgaattgattggtctagttaatgtgactccttagtaaactggttgataatacctggtgcagtgagggggtggaggcatttttatccactcaaa
SRR124-134	MCF7	C2	ΔENH+/–	GRCh38/hg38	GACACCAGAGTTGAACAAACCC	GCTTTCCCTCTCAAGGTAGCA	aggaaacagatggccatgaaaataaataactgaagttactggcccaaggtgactactacctggcataa|ttcgtcctcatccttctagagtgaattgattggtctagttaatgtgactccttagtaaactggttgataatacctggtgcagtgagggggtggaggcatttttatccactcaaattgggatggacttggtgctaccttga
SRR124-134	MCF7	B7	ΔENH–/–	GRCh38/hg38	GACACCAGAGTTGAACAAACCC	GCTTTCCCTCTCAAGGTAGCA	acccccattctcctctagttttccagggaggaaacagatggccatgaaaataaataactgaagttactggcccaaggtgactactacctggcataa|ttcgtcctcatccttctagagtgaattgattggtctagttaatgtgactccttagtaaactggttgataatacctggtgcagtgagggggtggaggcatttttatccactcaaattgggatggacttggtgctaccttga
SRR124-134	PC9	4F3	ΔENH+/–	GRCh38/hg38	GACACCAGAGTTGAACAAACCC	GCTTTCCCTCTCAAGGTAGCA	aacagatggccatgaaaataaataactgaagttactggcccaaggtgactactacctggcataa|ttcgtcctcatccttctagagtgaattgattggtctagttaatgtgactccttagtaaactggttgataatacctggtgcagtgagggggtggaggcatttttatccactcaaattgggatggacttggtgctaccttgagagggaaagc
SRR124-134	PC9	9D2	ΔENH–/–	GRCh38/hg38	GACACCAGAGTTGAACAAACCC	GCTTTCCCTCTCAAGGTAGCA	aacagatggccatgaaaataaataactgaagttactggcccaaggtgactactacct|tccttctagagtgaattgattggtctagttaatgtgactccttagtaaactggttgataatacctggtgcagtgagggggtggaggcatttttatccactcaaa
SRR124-134	T47D	12D11	ΔENH+/–	GRCh38/hg38	GACACCAGAGTTGAACAAACCC	GCTTTCCCTCTCAAGGTAGCA	cagggaggaaacagatggccatgaaaataaataactgaagttactggcccaaggtgactactacctggcataa|ttcgtcctcatccttctagagtgaattgattggtctagttaatgtgactccttagtaaactggttgataatacctggtgcagtgagggggtggaggcatttttatccactcaaattgggatggacttggtgctaccttgagagggaaagct
SRR124-134	T47D	13A1	ΔENH+/–	GRCh38/hg38	GACACCAGAGTTGAACAAACCC	GCTTTCCCTCTCAAGGTAGCA	aggaaacagatggccatgaaaataaataactgaagttactggcccaaggtgactactacctggcataa|ttcgtcctcatccttctagagtgaattgattggtctagttaatgtgactccttagtaaactggttgataatacctggtgcagtgagggggtggaggcatttttatccactcaaattgggatggacttggtgctaccttgagagggaaagc
SRR124-134	T47D	13E7	ΔENH+/–	GRCh38/hg38	GACACCAGAGTTGAACAAACCC	GCTTTCCCTCTCAAGGTAGCA	ggaggaaacagatggccatgaaaataaataactgaagttactggcccaaggtgactactacctggcata|gtcctcatccttctagagtgaattgattggtctagttaatgtgactccttagtaaactggttgataatacctggtgcagtgagggggtggaggcatttttatccactcaaatt
SOX2_HDR	MCF7	B9	ΔtagBFP+/+	GRCh38/hg38	TTCGGTGGTCAAGTCCGAG	GTGAGTGTGGATGGGATTGG	atgatggagacggagctgaagccgccgggcccgcagcaaacttcggggggcggcggcggcaactccaccgcggcggcggccggcggcaaccagaaaaacagcccggaccgcgtcaagcggcccatgaatgccttcatggtgtggtcccgcgggcagcggcgcaagatggcccaggagaaccccaagatgcacaactcggagatcagcaagcgcctgggcgccgagtggaaacttttgtcggagacggagaagcggccgttcatcgacgaggctaagcggctgcgagcgctgcacatgaaggagcacccggattataaataccggccccggcggaaaaccaagacgctcatgaagaaggataagtacacgctgcccggcgggctgctggcccccggcggc…
mSRR96-102	embryo	NA	ΔmENH+/–	GRCm38/mm10	TGATAAACTGGTCTACCAAGGACTG	GTATGAGGGAAAGGAATTGCTTCAG	tgataaactggtctaccaaggactgattccccttcatggtctcagattacacagcctttgtcctaaggagggatgggcaggtacacagagctcagtttttctacctccactgcagtcagactgactccacccactgcacaagccactctgcataaattctttcattgagtgtttaaatgacacccccaatttcaggaattcaagcgatgagtatttcctgatcaccCTCTTATACTGACCCGATGCCCCATTTATCTCATTTATTTACCAGATTAGAGGCTAAAATGAAGGATGCCTTTCCtttttttttttttgttttttgttttttgtttttttttgtttttgttttgttttgttttgtttttttgttttttcgagacagggtttctctgtgtagcc…

## Sheet: Supplementary Table S3
region_name	forward_sequence	reverse_sequence	amplicon_size
SRR134	AGACCCTGCCTGAGTTCCTA	ATGAGCCACTTTGTCCATCC	1470
SRR124	ACAGCGGGATTGTTCATTTCAC	ATTAAGCAAGGTTAGCGTCCCC	1756
hSCR	CAAAACCGCAGTTAAGCGGG	CCTGGCTATACCAGACCAGATG	3288
SRR1	GGTCATTCCGGAAGTCGTGTAG	TGTGTATGCATCGGTCTGCTTA	2029
SRR2	GCACTTTTAAGAGCACGGGT	CAACTATTTGGCTCGGCGAT	862

## Sheet: Supplementary Table S4
construct_name	sequence
SRR134_WT	AGACCCTGCCTGAGTTCCTAtttctcttactgtgaaggaagggcccaccaatccaccccaggccctcctgctgctgatcttcataagggatttcttctgagacagagaattttcaaactgaaacagactttagaggtcctttacttcaattgtcttcaatataaatgaggaaatgaaggttcctaaaagatgagtggtttgtccaaagtcatatgaacagggcaaatacaacaagaatctagatctcctggctccctgttcagtgttaactaataatagttgtagcttcccccaaaagttccttatgaactctttgaactcatcttgttttctggaactttctctagagggggtctcacgggtagtagacaccggaggatgctgctgcccttgtggggt…
SRR134_FOXA1_mut	AGACCCTGCCTGAGTTCCTAtttctcttactgtgaaggaagggcccaccaatccaccccaggccctcctgctgctgatcttcataagggatttcttctgagacagagaattttcaaactgaaacagactttagaggtcctttacttcaattgtcttcaatataaatgaggaaatgaaggttcctaaaagatgagtggtttgtccaaagtcatatgaacagggcaaatacaacaagaatctagatctcctggctccctgttcagtgttaactaataatagttgtagcttcccccaaaagttccttatgaactctttgaactcatcttgttttctggaactttctctagagggggtctcacgggtagtagacaccggaggatgctgctgcccttgtggggt…
SRR134_NFIB_mut	AGACCCTGCCTGAGTTCCTAtttctcttactgtgaaggaagggcccaccaatccaccccaggccctcctgctgctgatcttcataagggatttcttctgagacagagaattttcaaactgaaacagactttagaggtcctttacttcaattgtcttcaatataaatgaggaaatgaaggttcctaaaagatgagtggtttgtccaaagtcatatgaacagggcaaatacaacaagaatctagatctcctggTtccctgttcagtgttaactaataatagttgtagcttcccccaaaagttccttatgaactctttgaactcatcttgttttctggaactttctctagagggggtctcacgggtagtagacaccggaggatgctgctgcccttgtggggt…

## Sheet: Supplementary Table S5
gene_name	forward_sequence	reverse_sequence	amplicon_size
AREG	CTGGGAAGCGTGAACCATTT	CCCGAGGACGGTTCACTACTA	133
EREG	TGCTAGGGTAAACGAAGGCA	GACAGTCGTGTGATTGCACC	116
FOXA1	GTACGCGCCGTCCAACCTG	GCCGGTAATAGGGGAAGAGGT	200
NFIB	CACCGTTGCCATTTCCAACAC	GAGGATTCAGGTGGGGAGGATA	96
PUM1	AGTGAGGTCAGCGGGAATGA	CCCACATCGCAACTCTTCGTA	167
SHH	TTGCACAAACTCTTGGCTCCG	AGAGACACTAGGTACAGGGCAT	101
SOX2	GACAGTTACGCGCACATGAA	ACGTCGTAGCGGTGCAT	134
SRR124_eRNA	TCTGACTGGGTTAGCTGATTCG	GTAGCCACGAAACGTGACAG	144
SRR134_eRNA	TAGACCCTGCCTGAGTTCCT	ATGAAGATCAGCAGCAGGAGG	85

## Sheet: Supplementary Table S6
file_id	description
ENCSR846ZBX	Breast epithelium ATAC-seq
ENCSR654UYP	Breast epithelium ATAC-seq
ENCSR438YPF	Breast epithelium RNA-seq
ENCSR434TEU	Breast epithelium RNA-seq
ENCSR263XKR	Breast epithelium H3K4me1 ChIP-seq
ENCSR553IAW	Breast epithelium H3K4me1 ChIP-seq
ENCSR081OTO	Breast epithelium H3K27ac ChIP-seq
ENCSR034ZKE	Breast epithelium H3K27ac ChIP-seq
ENCSR247XFQ	Breast epithelium Input ChIP-seq
ENCSR493NBY	MCF-7 H3K4me1 ChIP-seq
ENCSR752UOD	MCF-7 H3K27ac ChIP-seq
ENCSR768LHG	MCF-7 Input ChIP-seq
ENCSR569XNP	MCF-7 FOS ChIP-seq
ENCSR217LRF	MCF-7 FOS ChIP-seq Input
ENCSR000EQB	T47d DNAse-seq
ENCSR940NLN	PC-9 DNAse-seq
ENCSR913MGR	PC-9 H3K4me1 ChIP-seq
ENCSR769FOC	PC-9 H3K27ac ChIP-seq
ENCSR011GWK	PC-9 Input ChIP-seq
ENCSR658UBE	Lung DNAse-seq
ENCSR723VNG	Lung DNAse-seq
ENCSR352BOS	Lung H3K4me1 ChIP-seq
ENCSR155YWB	Lung H3K4me1 ChIP-seq
ENCSR510RPC	Lung H3K27ac ChIP-seq
ENCSR494WCX	Lung H3K27ac ChIP-seq
ENCSR650AIN	Lung Input ChIP-seq
ENCSR936CZX	Lung Input ChIP-seq
ENCSR587HPR	Dev. lung DNAse-seq (human)
ENCSR318WOD	Dev. lung DNAse-seq (human)
ENCSR504KZE	Dev. lung DNAse-seq (human)
ENCSR986XLW	Dev. lung DNAse-seq (human)
ENCSR214XJO	Dev. lung DNAse-seq (human)
ENCSR141VGA	Dev. lung DNAse-seq (human)
ENCSR847RSJ	Dev. lung DNAse-seq (human)
ENCSR627NIF	Dev. lung DNAse-seq (human)
ENCSR482HQE	Dev. lung DNAse-seq (human)
ENCSR582IPV	Dev. lung DNAse-seq (human)
ENCSR006IJP	Dev. lung DNAse-seq (human)
ENCSR076YBB	Dev. lung DNAse-seq (human)
ENCSR141IUS	Dev. lung DNAse-seq (human)
ENCSR102NGD	Dev. lung ATAC-seq (mouse)
ENCSR335VJW	Dev. lung ATAC-seq (mouse)
ENCSR627OCR	Dev. lung ATAC-seq (mouse)
ENCSR668EIA	Dev. lung ATAC-seq (mouse)
ENCSR006IMH	Stomach DNAse-seq
ENCSR177NIJ	Stomach DNAse-seq
ENCSR608AHQ	Dev. stomach DNAse-seq (human)
ENCSR941SMM	Dev. stomach DNAse-seq (human)
ENCSR627KFV	Dev. stomach DNAse-seq (human)
ENCSR726YMS	Dev. stomach DNAse-seq (human)
ENCSR282QFE	Dev. stomach DNAse-seq (human)
ENCSR172PVJ	Dev. stomach DNAse-seq (human)
ENCSR208DMX	Dev. stomach DNAse-seq (human)
ENCSR522FGG	Dev. stomach DNAse-seq (human)
ENCSR082XEU	Dev. stomach DNAse-seq (human)
ENCSR511GQA	Dev. stomach DNAse-seq (human)
ENCSR119HXE	Dev. stomach DNAse-seq (human)
ENCSR363SKQ	Dev. stomach ATAC-seq (mouse)
ENCSR486XAS	Dev. stomach ATAC-seq (mouse)
ENCSR597BGP	Dev. stomach ATAC-seq (mouse)
ENCSR618HDK	Dev. stomach ATAC-seq (mouse)

## Sheet: Supplementary Table S7
seqnames	start	end	region_name
chr3	98468000	98469500	pOR5K1
chr3	128725400	128726900	pRAB7A
chr3	181707500	181709000	SRR1
chr3	181711200	181712700	pSOX2
chr3	181715500	181717000	SRR2
chr3	181838600	181840100	SRR124
chr3	181850500	181852000	SRR134
chr3	181859500	181861000	hSCR
chr3	181809200	181810700	desert

## Sheet: Supplementary Table S8
seqnames	start	end	region_name
chr3	34645500	34647000	mSRR1
chr3	34649200	34650700	pSox2
chr3	34653300	34654800	mSRR2
chr3	34690000	34691500	mdesert
chr3	34747200	34748700	mSRR96
chr3	34753100	34754600	mSRR102
chr3	34757600	34759100	mSCR
chr3	106822000	106823500	pOlfr266_neg
chr3	129724500	129726000	Egf_pos

[truncated: 24 more sheets: Supplementary Table S9, Supplementary Table S10, Supplementary Table S11, Supplementary Table S12, Supplementary Table S13, Supplementary Table S14, Supplementary Table S15, Supplementary Table S16, Supplementary Table S17, Supplementary Table S18, Supplementary Table S19, Supplementary Table S20, Supplementary Table S21, Supplementary Table S22, Supplementary Table S23, Supplementary Table S24, Supplementary Table S25, Supplementary Table S26, Supplementary Table S27, Supplementary Table S28 …]
